# Supplementary material for: Polymorphism, Expression, and Structure Analysis of a Key Gene ARNT in Sheep (Ovis aries)
Source: Biology (Basel). 2022 Dec 10;11(12):1795. doi: 10.3390/biology11121795 (PMC9774921; doi:10.3390/biology11121795)
Supplement: Supplementary file 1 [file biology-11-01795-s001.zip]

Archive with 2 entries (2 files):
- biology-2054064-supplementary Table S1.xlsx
- biology-2054064-supplementary Table S2.pdf
