# Supplementary material for: Polymorphism, Expression, and Structure Analysis of a Key Gene ARNT in Sheep (Ovis aries)
Source: Biology (Basel). 2022 Dec 10;11(12):1795. doi: 10.3390/biology11121795 (PMC9774921; doi:10.3390/biology11121795)
Supplement: Supplementary file 1 [file biology-11-01795-s001.zip › biology-2054064-supplementary Table S1.xlsx]

## Sheet: Sheet1
Table.S1 Table of gene primers for RT-qPCR and CDS PCR
Primer	upstream primer sequence(5'to3')	downstream primer sequence(5'to3')
β-actin	CGTGCGTGACATCAAAGAGAA	AACCGCTCGTTGCCAATAGT
ARNT RT-qPCR	GAGACTCGCCAGGGAAAACC	CATACAGCGTGCTACCAAAC
ARNT CDS	TTGATATCGCCACCATGGCGGCGACTACTGCTAA	GCTCTAGACTATTCTGAAAAGGAGGGAAACATAG
